# Supplementary material for: Digital Anorectal Examination to Self-detect Primary Syphilis: A Prospective Cohort Study
Source: J Infect Dis. 2025 Dec 11;233(3):e696–705. doi: 10.1093/infdis/jiaf628 (PMC13017385; doi:10.1093/infdis/jiaf628)
Supplement: jiaf628_Supplementary_Data [file jiaf628_supplementary_data.zip]

Archive with 3 entries (3 files):
- SupplementaryFigureS1.docx
- TableS1.docx
- TableS2_20251204.docx
